# Supplementary material for: Distribution of Toxigenic Halomicronema spp. in Adjacent Environments on the Island of Ischia: Comparison of Strains from Thermal Waters and Free Living in Posidonia Oceanica Meadows
Source: Toxins (Basel). 2019 Feb 8;11(2):99. doi: 10.3390/toxins11020099 (PMC6409854; doi:10.3390/toxins11020099)
Supplement: Supplementary file 1 [file toxins-11-00099-s001.zip]

Archive with 2 entries (2 files):
- Table_S1 for final.docx
- Table_S2.xlsx
