# Supplementary material for: Distribution of Toxigenic Halomicronema spp. in Adjacent Environments on the Island of Ischia: Comparison of Strains from Thermal Waters and Free Living in Posidonia Oceanica Meadows
Source: Toxins (Basel). 2019 Feb 8;11(2):99. doi: 10.3390/toxins11020099 (PMC6409854; doi:10.3390/toxins11020099)
Supplement: Supplementary file 1 [file toxins-11-00099-s001.zip › Table_S2.xlsx]

## Sheet: Foglio1
Table S2. Sequence identity percentage of the fourteen cyanobacteria species used for phylogenetic tree.
	H. metazoicum	H. sp. Goniastrea-1	G. violaceus PCC7421	Pseudanabaena	O. neglecta IAM_M-82	Synechococcus sp.	P. constantiae	Cyano_Pos	Plectonema sp. F3	H. excentricum	H. sp. SCyano39	H. sp. PCyano40	N. nodulosa UTEX2910	Halomicronemasp.
H. metazoicum	100.00	99.81	88.45	88.11	91.67	90.50	92.48	99.60	91.67	93.17	92.86	94.64	92.31	89.24
H. sp. Goniastrea-1		100.00	88.77	88.93	92.25	90.59	92.31	99.83	92.78	94.86	94.44	94.35	92.79	90.49
G. violaceus PCC7421			100.00	88.31	88.52	87.96	90.38	88.16	87.33	88.79	88.69	89.42	88.44	86.40
Pseudanabaena PCC7403				100.00	89.10	89.14	90.61	88.26	87.75	87.81	86.90	86.81	88.68	85.08
O. neglecta IAM_M-82					100.00	90.39	90.89	91.54	91.03	92.04	91.38	91.25	98.33	88.83
Synechococcus sp.						100.00	91.52	90.43	90.18	89.33	89.08	89.82	90.32	87.65
P. constantiae							100.00	92.57	91.78	91.78	91.26	91.10	91.78	89.53
Cyano_Pos								100.00	91.74	93.51	92.55	93.68	92.38	89.24
Plectonema sp. F3									100.00	92.06	91.97	92.67	90.92	90.11
H. excentricum										100.00	99.41	99.38	92.06	91.20
H. sp. SCyano39											100.00	99.42	91.81	91.36
H. sp. PCyano40												100.00	92.70	90.78
N. nodulosa UTEX2910													100.00	89.07
Halomicronema sp.
														#DIV/0!
